# Supplementary material for: Mediation analysis methods used in observational research: a scoping review and recommendations
Source: BMC Med Res Methodol. 2021 Oct 25;21:226. doi: 10.1186/s12874-021-01426-3 (PMC8543973; doi:10.1186/s12874-021-01426-3)
Supplement: Supplementary file 4 — Additional file 4: Supplementary appendix 4. Dataset with extracted data. [file 12874_2021_1426_MOESM4_ESM.csv]

ID	Year	waves	sample_size_ana	n_exposures	n_mediators	n_outcomes	study_design_num	repeated_yn_num	type_long_num	type_exposure1_num	type_exposure2_num	type_exposure3_num	type_mediator1_num	type_mediator2_num	type_mediator3_num	type_outcome1_num	type_outcome2_num	type_outcome3_num	diagram_yn_num	conf_coll_DAG_yn_num	software_num	method_num	type_mult_med_num	int_mult_med_yn_num	moderators_tested_yn_num	mod_med_yn_num	reg_med1_num	reg_med2_num	reg_out1_num	reg_out2_num	reg_out3_num	type_indirect_num	conf_int_indirect_num	SE_indirect_yn_num	test_yn_num	effect_size_num	confounder_adjustment_yn_num	xm_int_yn_num	sig_xm_int_yn_num	xm_est_yn_num	rare_outcome_discussed_yn_num	sensitivity_ana_yn_num	cma_method	diagram	single_multiple	small_sample	lin_reg
1	2015		911	5	3	2	0	0		0	1		2			3			1	0	0	0	0	0	0	0	0		0			0	10	0	1	0	0	0				0		1	3	0	1
3	2015		147	1	2	6	0	0		0			0			0			0	0	0	0	0	0	0	0	0		0			0	10	0	1	0	1	0				0		0	2	1	1
4	2015	13	766	1	1	1	3	1	5	0			0			0			0	0	1	0			0	0	0		0			3	10	0	0	1	1	0				0		0	1	0	1
5	2015		64	4	18	1	0	0		0			0			0			0	0	2	0	0	0	1	0	0		0			0	2	1	0	0	1	0				0		2	2	1	1
6	2015		99	1	2	1	0	0		0			0			0			1	0	0	1			0	0	0		0			3	5	0	0	0	0	0				0		1	1	1	1
7	2015		10793	1	1	1	0	0		0			0			0			1	0	0	0			0	0	0		0			0	2	0	0	0	1	0				0		1	1	0	1
8	2015		216	1	1	1	0	0		0			0			0			1	0	0	0			0	0	0		0			0	2	1	0	0	1	0				0		1	1	1	1
10	2015		127	1	2	2	3	0		0			0			0			1	0	2	0	0	0	0	0	0		0			0	10	1	1	0	0	0				0		3	2	1	1
11	2015		93	2	2	4	0	0		1			0			0			1	0	6	0			0	0	0		0			0	7	0	0	0	1	0				0		1	1	1	1
12	2015		503	4	1	3	0	0		0	3		3			3			1	0	3	0			0	0	0		0			0	10	0	1	2	0	0				0		1	1	0	1
13	2015		89	1	4	1	3	0		0			0			1			0	0	0	0	2	0	0	0	0		1			0	2	0	0	0	1	0			0	0		2	3	1	0
14	2015		205	1	3	1	0	0		0			0			0			1	0	1	0	0	0	0	0	0		0			0	10	0	1	0	1	0				0		1	2	1	1
15	2015	4	160	1	1	1	3	1	16	1			0			1			1	0	4	0			0	0	0		2			0	5	0	0	0	0	0			0	0		1	1	1	0
16	2015		170	4	1	1	0	0		0			0			0			0	0	0	1			2	3	0		0			3	10	0	1	0	1	0				0		0	1	1	1
17	2015		3049	1	19	1	2	0		0			0			1			0	1	2	2			0	0	0		1			2	5	0	0	1	1	1	0	0	0	0	2	2	1	0	0
18	2015		746	1	1	1	2	0		2			0			1			0	0	2	0			0	0	0		1			3	10	0	1	1	1	0			0	0		0	1	0	0
19	2015		23	1	3	1	0	0		0			0			0			0	0	7	1			0	0	0		0			3	10	0	0	0	0	0				0		2	1	1	1
20	2015		653	5	1	1	0	0		0	1		1			0			0	0	0	1			0	0	1		0			3	10	0	0	0	0	0				0		2	1	0	0
21	2015		70743	1	7	1	3	0		0			0			1			0	0	1	0			0	0	0		1			0	10	0	1	1	1	0			0	0		2	1	0	0
22	2015		1942	1	2	1	0	0		0			0			0			0	0	1	0	0	0	0	0	0		0			0	11	0	1	1	1	0				0		2	2	0	1
23	2015		912	1	4	1	0	0		0			0			0			1	0	3	0			0	0	0		0			3	10	0	0	1	1	0				0		1	1	0	1
24	2016	2	83	2	1	1	3	1	1	0			0			0			1	0	4	0			0	0	0		0			0	6	0	0	0	1	0				0		1	1	1	1
26	2016		9259	1	5	1	0	0		0			0			0			1	0	1	0	0	0	0	0	0		0			0	2	0	0	1	1	0				0		3	3	0	1
27	2016		519	1	3	2	0	0		0			0			0			1	0	7	0			2	3	0		0			0	2	0	0	0	1	0				0		3	1	0	1
28	2016		135	1	2	1	0	0		0			0			0			0	0	2	0	1	0	1	0	0		0			0	5	0	0	0	1	0				0		0	3	1	1
29	2016		1820	1	2	1	0	0		0			0			0			1	0	0	0	1	0	0	0	0		0			0	2	1	0	0	1	1	0	0		0		1	3	0	1
30	2016		4231	1	1	2	3	0		0			0			0			0	0	0	0			1	0	0		0			0	1	1	0	1	1	0				0		2	1	0	1
31	2016		453	1	1	1	3	0		0			1			1			1	0	0	0			0	0	1		1			0	10	0	1	0	1	0			0	0		3	1	1	0
32	2016		2304	1	4	1	3	0		2			1			1			0	0	2	1			0	0	1		1			3	10	0	0	0	1	0			0	0		0	1	0	0
33	2016		98097	4	3	1	3	0		0			5			5			0	0	1	0			1	0	2		5			4	11	0	0	1	1	0			0	0		0	1	0	0
34	2016		7318	1	2	1	3	0		1			0			0			0	0	3	2			0	0	0		0			2	5	0	1	0	1	1	1	0		0	0	0	1	0	1
35	2016		99	6	1	1	0	0		0			0			0			1	0	0	3			0	0	0		0			3	10	0	0	0	0	0				0		1	1	1	1
36	2016	2	3486	1	2	1	3	1	6	2			0	1		2			0	0	1	4	0	0	0	0	7		4			3	10	0	0	0	1	0				0		0	3	0	0
37	2016		24	2	1	1	3	0		0			0			0			1	1	4	0			0	0	0		0			0	9	1	0	0	1	0				0		3	1	1	1
38	2016		1159	2	6	1	0	0		2			1			1			0	1	1	0			0	0	6		1			0	11	1	1	1	1	0			0	0		2	4	0	0
39	2016	2	121	1	1	3	3	1	1	0			0			0			0	0	3	2			0	0	0		0			2	11	0	1	1	1	0				0	0	0	1	1	1
40	2016		523	1	4	1	0	0		2			0			1			0	0	0	0			1	1	0		1			0	5	1	0	0	1	0			0	0		2	1	0	0
41	2016		512	2	2	1	0	0		0			0			0			0	0	0	4	0	0	1	0	7		0			3	10	0	1	0	1	0				0		0	3	0	0
42	2016	3	7650	2	3	1	3	1	10	1			2			1			0	0	3	2	0	0	0	0	6		1			2	5	0	0	1	1	0			0	0	3	0	3	0	0
43	2016		13730	1	6	3	3	0		2			0	1		5			0	0	1	4	0	0	1	0	7		5			3	10	0	0	0	1	0			0	0		0	2	0	0
44	2016	2	70	2	3	1	3	1	2	0			0			0			0	0	0	0			0	0	0		0			0	2	0	0	0	1	0				0		2	1	1	1
45	2016		2026	1	1	3	3	0		1			0			4	1	0	0	0	1	2			0	0	0		0	7	1	2	11	0	1	1	1	0			0	0	2	2	1	0	1
46	2016		24879	1	1	2	3	0		2			0			0			0	0	1	0			0	0	0	4	0	8		0	6	0	0	1	1	0				0		2	1	0	1
47	2016		3580	2	1	1	0	0		1			0			0			1	0	1	0			1	0	0		0			0	1	0	0	1	1	0				0		1	1	0	1
48	2016		168	1	2	1	3	0		0			0			0			0	0	0	0	1	0	0	0	0		0			0	5	1	0	0	1	0				0		2	2	1	1
49	2016		2242	2	1	1	0	0		0			0			1			0	0	2	2			1	0	6		1			2	11	0	1	1	1	1	1	0	0	0	2	0	1	0	0
50	2016		253	1	12	8	0	0		0			0	1	2	1	0	2	0	0	0	4	0	0	0	0	7		1	0		3	10	0	0	1	1	0			0	0		0	2	1	0
51	2016	27	229568	1	1	1	3	1	11	1			0			1			0	0	6	1			0	0	6		10			3	10	0	0	0	1	0			0	0		0	1	0	0
52	2016	2	81	2	1	1	3	1	1	0			0			0			1	0	4	0			0	0	0		0			4	2	0	0	0	0	0				0		1	1	1	1
53	2016		313	1	1	1	3	0		0			0			0			1	0	0	1			0	0	0		5			3	10	0	0	0	1	0				0		1	1	1	0
54	2017		2485	1	1	1	0	0		1			1			1			1	0	2	2			0	0	1		1			2	1	0	1	1	1	1	1	1	0	1	2	1	1	0	0
55	2017		48112	1	1	4	3	0		1			1			2			0	1	7	2			0	0	1		6			2	6	0	0	1	1	0				1	2	2	1	0	0
56	2017		194	1	1	1	0	0		0			0			0			1	0	0	0			0	0	0		0			0	2	0	0	0	1	0				0		1	1	1	1
57	2017		150	1	2	1	3	0		0			0			0			1	0	7	0	0	0	0	0	0		0			0	5	0	0	0	1	0				0		1	2	1	1
58	2017	90	54	1	2	1	3	1	9	0			0			0			1	0	1	0			1	0	4		8			4	11	0	1	1	2	0				0		1	1	1	0
59	2017		367	3	1	2	0	0		0			1			1			0	0	7	0			0	0	1		1			0	0	1	1	0	0	0			0	0		2	1	1	0
60	2017	2	50	1	2	1	3	1	1	1			0			0			1	0	0	0	1	0	0	0	0		0			4	11	0	0	0	1	0				0		3	2	1	1
61	2017		150	1	1	2	0	0		1			0			0			0	0	7	0			0	0	0		0			4	3	0	0	2	2	0				0		0	1	1	1
62	2017		619	1	1	1	3	0		2			1			1			0	0	2	2			0	0	1		3			2	5	0	0	0	2	0			1	0	2	0	1	0	0
63	2017		23595	2	4	1	3	0		1	2		0	1		5			0	1	3	2	0	0	1	3	6		5	13		2	5	0	0	1	1	0			0	0	3	2	2	0	0
64	2017		343	3	2	1	0	0		0			0			0			1	1	4	0	1	0	0	0	0		0			0	11	1	1	0	0	0				0		3	2	1	1
65	2017		89	3	1	1	3	0		0			0			0			0	0	0	0			0	0	0		0			0	2	1	0	0	1	0				0		0	1	1	1
66	2017		433	2	4	3	0	0		1			0			0	1		0	0	1	0	0	0	0	0	0		0	1		0	2	0	0	1	1	0			0	0		2	2	1	1
67	2017	7	372	1	2	1	3	1	12	0			5			5			1	0	6	0	1	0	0	0	2		5			0	10	0	1	0	2	0			0	0		1	3	1	0
68	2017		284	1	2	1	0	0		1			3			3			1	0	0	3	1	0	0	0	0		0			3	10	0	0	0	1	0				0		3	2	1	1
70	2017		2589	1	1	1	3	0		1			0			5			0	0	4	0			1	3	0		5			0	0	0	1	1	1	0			0	0		0	1	0	0
71	2017	4	163	3	1	1	3	1	9	0			0			0			1	0	0	0			0	0	4		8			0	8	0	0	0	1	0				0		1	1	1	0
72	2017	2	22	2	1	1	3	1	15	0			0			0			1	0	4	0			2	3	0		0			0	9	1	0	0	0	0				0		3	1	1	1
73	2017	2	447	2	3	1	3	1	5	0			0			0			1	0	3	0			0	0	0		0			0	5	0	1	2	1	0				0		1	1	1	1
74	2017		8685	1	1	1	0	0		1			1			0			0	0	2	0			0	0	7		0			1	5	0	0	1	1	0				0		0	1	0	0
75	2017		75	1	1	1	0	0		0			1			0			0	0	7	1			1	1	7		8			3	10	0	0	0	0	1	1	0		0		0	1	1	0
76	2017		2026	1	2	1	0	0		0			0			0			0	0	6	0	0	0	0	0	0		0			4	11	0	0	1	1	0				0		2	2	0	1
77	2017		424	2	1	1	3	0		0			0			0			0	0	7	0			0	0	0		0			4	5	1	0	0	0	0				0		2	1	1	1
78	2017		123	1	5	2	3	0		0			0			0			1	0	0	0	0	0	0	0	0		0			0	3	0	1	0	1	0				0		1	3	1	1
79	2017		3369	1	2	8	3	0		1			1			1			0	0	0	0			1	0	7		1			3	10	0	0	1	1	0			0	0		0	1	0	0
80	2017	2	182	3	5	4	3	1	9	0			0			0			1	0	7	0	0	0	0	0	0		0			0	6	0	1	0	1	0				0		1	2	1	1
81	2017	2	281	2	1	2	3	1	16	1			0			1			0	0	1	0			1	0	6		1			4	5	0	0	2	1	0			0	0		0	1	1	0
82	2018		299	2	2	1	0	0		0	3		0			3			1	0	4	0	1	0	0	0	0		0			0	10	1	1	0	0	0				0		3	2	1	1
83	2018		2249	1	1	1	3	0		2			2			1			0	0	2	2			0	0	1		6			2	5	0	0	1	1	0			2	0	3	0	1	0	0
85	2018		12265	5	1	3	0	0		1			0			1	4		0	0	3	0			0	0	4		9	12		4	11	0	1	0	1	0			0	0		2	1	0	0
86	2018		600	1	4	1	0	0		0			0			0			1	0	0	0	0	0	0	0	0		0			0	2	1	0	0	1	0				0		3	3	0	1
87	2018		630	1	3	1	3	0		2			1	0		5			0	0	0	4	0	0	0	0	7		5			3	10	0	0	0	0	1	1	0	0	0		0	3	0	0
88	2018		150	1	5	1	1	0		1			0			0			1	0	0	0	0	0	2	3	0		0			0	5	0	0	2	1	0				0		1	2	1	1
89	2018		76	1	1	1	0	0		0			0			0			1	0	0	0			0	0	0		0			0	5	0	0	0	2	0				0		1	1	1	1
90	2018		348	2	4	1	3	0		0			0			0			1	0	4	0	0	0	0	0	0		0			0	5	1	1	0	0	0				0		1	2	1	1
91	2018	5	203	1	2	1	3	1	9	0			0			0			1	0	4	0			1	3	4		8			0	9	0	0	0	1	0				0		1	1	1	0
92	2018	2	137	1	1	1	3	1	0	1			0			0			1	0	0	0			0	0	0		0			0	2	0	0	1	1	0				0		1	1	1	1
93	2018		90	3	3	1	0	0		0			0			0			0	0	0	0	0	0	0	0	0		0			0	2	1	1	0	0	0				0		2	2	1	1
94	2018		435	1	1	1	0	0		1			0			0			1	0	4	0			1	0	0		0			0	5	1	1	0	1	0				0		1	1	1	1
95	2018		54	1	3	2	0	0		0			0			0			0	0	0	0	0	0	0	0	0		0			0	2	0	0	0	1	0				0		0	2	1	1
96	2018	2	340	1	1	2	3	1	0	0			0			0			1	0	4	0			0	0	0		0			0	5	0	0	0	1	0				0		1	1	1	1
97	2018	2	6934	1	1	2	3	1	6	2			1			2			1	0	2	0			0	0	1		4			0	7	0	0	0	1	0				0		3	1	0	0
99	2018	20	166	2	1	1	3	1	7	0			0			1			0	0	4	0			0	0	0		1			3	10	0	0	0	0	0			0	0		0	1	1	0
100	2018		593	2	2	3	0	0		0			0			0			0	0	0	0	0	0	0	0	0		0			0	2	0	0	0	1	0				0		2	2	0	1
101	2018		16507	1	1	6	0	0		1			0			0			0	0	0	0			0	0	0		0			0	5	0	0	1	1	1	0	0		0		2	1	0	1
102	2018	2	1950	1	1	2	3	1	0	0			0			0			0	1	0	0			1	2	0		0			0	2	1	0	0	1	0				0		2	1	0	1
104	2018		8208	1	1	2	0	0		0			0			0			0	0	1	0			0	0	6		0			3	10	0	1	1	1	0				0		0	1	0	0
105	2018	2	1121	2	1	1	3	1	15	1	0		0			0			1	0	3	2			1	0	0		0			3	10	0	1	1	1	0				0	0	1	1	0	1
106	2018	3	1014	1	1	1	3	1	3	0			1			1			1	0	1	1			0	0	6		1			3	10	0	1	1	1	0			0	0		1	1	0	0
107	2018		316	1	1	2	3	0		0			0			0			1	0	4	0			0	0	0		0			0	2	0	0	0	1	0				0		1	1	1	1
108	2018		111	2	1	1	0	0		0			0			0			1	0	0	0			0	0	0		0			0	2	1	0	0	1	0				0		1	1	1	1
109	2018		871	1	1	1	0	0		0			0			0			1	0	0	0			0	0	0		0			0	1	0	0	1	1	0				0		1	1	0	1
110	2018		96	2	1	1	0	0		1			1			0			1	0	0	0			0	0	1		0			0	5	0	1	0	0	0				0		1	1	1	0
111	2018		302	1	8	1	3	0		1			1	2		1			0	0	3	2	0	0	0	0	6		1			2	11	1	0	1	2	0			0	0	3	0	2	1	0
112	2018	2	4931	1	2	4	3	1	3	1			2	0		0	1		0	0	1	4			1	0	7		0	1		3	10	0	0	0	1	0			0	0		0	1	0	0
113	2018		168	1	4	1	0	0		1			0			0			1	0	2	0	0	0	0	0	4		8			0	8	0	0	1	1	0				0		1	3	1	0
114	2018	2	1463	1	1	1	3	1	0	0			0			0			0	1	1	2			0	0	0		0			2	11	0	0	1	1	1	2	0		0	2	2	1	0	1
115	2018		183	1	2	1	0	0		0			0			0			1	0	0	0	1	0	0	0	0		0			0	2	1	0	1	1	0				0		1	2	1	1
116	2018		29	1	1	2	3	0		0			0			0			0	0	0	0			0	0	0		0			0	10	0	0	1	0	0				0		2	1	1	1
117	2018		703	2	1	1	0	0		1			0			1			0	0	3	2			0	0	0		1			2	11	0	1	1	1	1	2	0	0	0	0	0	1	0	0
118	2018	2	69	1	2	2	3	1	2	0			0			0			0	0	0	0			0	0	0		0			0	5	0	0	0	1	0				0		2	1	1	1
119	2018	2	835	1	1	2	3	1	4	0			0			1			1	0	4	0			0	0	0		1			4	2	0	1	0	1	0			0	0		1	1	0	0
120	2018		206049	1	3	1	0	0		1			0	3		3			1	0	4	0	0	0	0	0	0		0			0	10	1	1	0	1	0				0		1	2	0	1
121	2018		90	2	2	1	0	0		0			0			1			1	0	0	0	1	0	0	0	0		1			0	5	0	0	0	0	0			0	0		3	2	1	0
122	2018		350	1	1	1	0	0		3			3			3			1	0	2	3			0	0	0		0			3	10	0	0	0	0	0				0		1	1	1	1
123	2018	4	296662	1	1	2	3	1	14	1			1			1			0	0	1	2			2	3	1		1			2	5	0	0	1	0	0			0	0	1	0	1	0	0
124	2018		138	1	1	3	1	0		1			0			0			1	0	0	3			0	0	0		0			3	10	0	0	0	0	0				0		1	1	1	1
125	2018		755	2	2	1	0	0		0			0			2			0	1	4	0	0	0	1	0	0		10			0	5	0	1	0	1	0				0		2	2	0	0
126	2018		160	1	1	1	0	0		1			1			0			1	0	0	1			0	0	5		8			3	10	0	0	0	1	0				0		1	1	1	0
127	2018		173	1	1	1	0	0		0			0			0			1	0	0	0			0	0	0		0			0	2	0	1	1	1	0				0		1	1	1	1
128	2018		142	1	1	1	0	0		0			0			0			0	0	0	0			1	2	0		0			0	2	1	1	1	1	0				0		2	1	1	1
129	2018	5	15353	1	3	3	3	1	15	1			0			5			0	0	7	2			0	0	0		5			2	1	0	0	0	1	1	2	0	2	2	0	0	1	0	0
130	2018	2	935	1	3	1	3	1	15	1			2	1		1			1	0	0	0	1	0	0	0	6		1			0	5	0	0	0	0	0			0	0		1	2	0	0
131	2018	4	206	1	1	1	3	1	13	0			3			0			1	0	4	0			0	0	0		0			0	0	0	1	0	1	0				0		1	1	1	1
132	2019		171	2	3	3	0	0		1			0			0			0	0	1	0			0	0	0		0			0	10	0	0	1	1	0				0		2	1	1	1
133	2019		122	2	2	1	0	0		3			3			3			1	0	4	0	1	0	0	0	0		0			0	10	0	1	0	1	0				0		1	2	1	1
134	2019	2	170	1	3	1	3	1	1	0			0			0			0	0	1	0	0	0	0	0	0		0			0	10	0	0	0	1	0				0		2	2	1	1
135	2019	4	1357150	2	1	2	4	1	15	1			4			1			0	0	2	2			0	0	3		6			2	10	0	0	1	2	0			2	0	2	0	1	0	0
136	2019		268	1	1	4	0	0		0			0			0			0	0	2	0			0	0	0		0			0	5	1	1	0	1	0				0		2	1	1	1
137	2019		997	1	1	1	0	0		0			0			4			0	0	3	2			2	3	0		7			2	11	0	0	0	0	0				0	0	2	1	0	0
138	2019		309	5	8	1	0	0		0			0			1			1	0	0	0			0	0	0		1			0	2	0	1	0	0	0			0	0		1	1	1	0
139	2019		186245	6	6	2	4	0		0	1	2	0	1		1	0		1	0	0	0	1	0	1	0	0		0			0	10	0	0	2	0	0			0	0		1	2	0	1
140	2019		265	1	4	1	3	0		0			0			1			1	0	0	0			0	0	6		1			0	5	0	0	1	1	0			0	0		1	1	1	0
141	2019		6544	3	1	1	3	0		0			0			1			0	0	6	0			0	0	6		5			0	2	0	0	1	1	0			0	0		0	1	0	0
142	2019		400	3	1	2	0	0		0			0			0			0	0	2	1			2	3	0		0			3	10	0	1	1	1	0				0		0	1	1	1
143	2019		487	1	7	1	0	0		2			0			0			1	0	0	1			2	3	0		0			3	10	0	1	0	1	0				0		1	1	1	1
144	2019		290	1	1	1	3	0		0			0			0			1	0	2	0			1	1	4		8			0	5	0	1	0	0	0				0		3	1	1	0
145	2019		9484	1	3	1	0	0		2			1			1			0	0	1	2			0	0	1		1			2	11	0	0	1	1	1	0	0	0	0	2	0	1	0	0
146	2019		410	1	2	1	0	0		0			0			0			1	0	0	0	1	0	0	0	0		0			0	2	1	1	0	0	0				0		3	2	1	1
147	2019		457	1	3	1	1	0		1			0			1			0	0	2	2			0	0	0		1			2	11	0	0	1	1	1	1	1	2	0	2	2	1	1	0
148	2019	2	1071	4	4	2	3	1	0	3	0		3			3	0		1	0	4	3	0	0	0	0	0		0			3	10	0	0	0	1	0				0		1	2	0	1
149	2019		283	1	4	5	0	0		3			0			0			0	0	4	0	0	0	0	0	0		0			4	2	0	0	1	1	0				0		0	2	1	1
150	2019	3	2635	1	1	1	3	1	16	0	1		1	0		1			0	0	1	0			0	0	1		1			0	2	1	0	1	1	0			0	0		2	1	0	0
151	2019		226	1	4	1	0	0		0			0			0			1	0	0	0	2	0	0	0	0		0			0	2	0	1	0	0	0				0		3	2	1	1
152	2019		4010	3	1	1	0	0		0			0			2			1	0	0	0			0	0	7		4			1	10	1	1	1	1	0				0		1	1	0	0
153	2019		57	2	4	1	0	0		0			0			0			0	0	0	0			0	0	0		0			0	5	0	0	1	0	0				0		2	4	1	1
154	2019	2	122	1	2	1	1	1	2	0			0			0			1	0	4	0	1	0	2	3	0		0			4	10	0	1	0	0	0				0		1	2	1	1
155	2019	2	53	2	1	1	3	1	1	0			0			0			0	0	7	4			0	0	0		0			3	10	0	0	0	1	0				0		0	1	1	1
156	2019		136	1	2	8	4	0		1			0			0			0	0	2	2			0	0	6		10			2	10	1	1	1	1	0				0	4	0	1	1	0
157	2019		619	1	2	1	3	0		1			0	2		0			1	0	0	0	1	0	0	0	0	6	0			0	5	1	1	1	1	1	0	0		0		3	3	0	1
158	2019		142	1	1	1	3	0		1			0			0			1	0	0	1			0	0	0		0			3	10	0	1	0	1	1	1	0		0		1	1	1	1
159	2019	15	1203	1	6	3	3	1	8	2			0			0			0	0	0	0	0	0	0	0	0		0			0	5	0	0	1	1	0				0		2	3	0	1
160	2019		326	1	1	2	3	0		1			1			1	4		1	0	4	0	0	0	0	0	1		1	11		4	10	1	1	0	1	0			0	0		1	2	1	0
161	2019		263	1	2	2	3	0		0			0			1	0		1	0	0	0	1	0	0	0	0		1	0		0	2	1	1	0	1	0			0	0		3	3	1	1
162	2019		654	1	1	1	0	0		3			3			3			1	0	0	0			0	0	0		0			4	10	0	1	0	0	0				0		1	1	0	1
163	2019		110	1	1	1	3	0		0			0			1			1	0	0	0			0	0	0		1			0	5	1	0	0	1	0			0	0		1	1	1	0
164	2019		520	2	1	1	0	0		0			0			0			1	0	0	0			0	0	0		0			1	10	0	1	1	0	0				0		1	1	0	1
165	2019		1027	14	3	1	0	0		0	1		0			0			1	0	3	0			0	0	0		0			0	10	0	0	0	0	0				0		1	4	0	1
166	2019		1566	1	1	1	0	0		0			0			0			0	0	7	1			0	0	0		0			3	10	0	1	0	2	0				0		0	1	0	1
167	2019		120	1	1	1	0	0		0			0			0			1	0	0	0			0	0	0		0			0	2	1	0	1	1	1	0	0		0		1	1	1	1
168	2019		48291	2	3	1	3	0		1			2	1		5			0	0	2	4	0	0	1	1	7		5			3	10	0	0	0	1	0			0	0		0	2	0	0
169	2019		3370	2	1	1	0	0		2	1		1			0			0	0	1	0			1	0	6		8			0	1	0	0	1	1	0				0		0	1	0	0
170	2019		98	1	2	1	0	0		0			0			0			1	0	4	0			0	0	0		0			0	1	0	0	0	1	0				0		1	1	1	1
171	2019		257	1	2	2	0	0		3			3			3			1	0	4	0	0	0	0	0	0		0			0	2	0	0	1	0	0				0		1	2	1	1
172	2019		417840	1	1	1	4	0		1			1			1			1	0	7	0			2	3	1		1			0	10	0	0	1	1	0			0	0		1	1	0	0
173	2019		442	2	4	1	0	0		3			0			0			1	0	4	0	0	0	0	0	0		0			4	10	0	1	0	0	0				0		3	2	1	1
174	2019		7110	7	3	1	1	0		1			0	1		1			0	0	3	2			0	0	6		1			2	11	0	1	1	1	0			0	1	0	2	1	0	0
175	2019		365	1	1	1	0	0		3			3			0			1	0	0	0			1	1	0		0			0	4	0	0	0	0	0				0		1	1	1	1
176	2019		509	1	3	1	4	0		2			0			1			1	0	0	0	1	0	0	0	0		1			0	2	0	1	1	1	0			0	0		1	2	0	0
178	2019	2	862	1	1	1	3	1	0	0			0			1			1	0	0	0			0	0	0		1			0	5	1	0	0	1	0			0	0		1	1	0	0
179	2019		164	1	1	1	3	2		0			0			0			1	0	5	0			0	0	0		0			4	10	1	0	1	0	0				0		1	1	1	1
180	2019		2938	1	1	1	0	0		2			0			0			0	1	1	0			0	0	0		0			0	7	0	0	0	1	1	1	0		0		2	1	0	1
181	2019		2334	1	1	1	0	0		2			0			0			1	0	0	0			0	0	0		0			0	2	0	0	1	1	0				0		1	1	0	1
182	2019		909	13	6	1	0	0		0			0			1			0	0	1	4			1	2	7		1			3	10	0	0	0	1	0			0	0		2	1	0	0
